# Supplementary material for: Diagnostic performance of the GenoType MTBDRplus VER 2.0 line probe assay for the detection of isoniazid resistant Mycobacterium tuberculosis in Ethiopia
Source: PLoS One. 2023 Apr 26;18(4):e0284737. doi: 10.1371/journal.pone.0284737 (PMC10132600; doi:10.1371/journal.pone.0284737)
Supplement: S1 File — (XLSX) [file pone.0284737.s001.xlsx]

## Sheet: Hr-TB phenotypes
Tube No	Barcode No	Pheno_DST STM	Pheno_DST INH	Pheno_DST RIF	Pheno_DST EMB	Pheno_DST PZA		LPA_INH	LPA_RIF	LPA INH resistance conferring mutation
12	100301	R	R	S	S	S		R	S	KatG MUT1
107	180102	R	R	S	S	S		R	S	KatG MUT1
149	100303	S	R	S	S	S		R	S	KatG MUT1
156	30104	R	R	S	S	S		R	S	KatG MUT1
162	600102	S	R	S	S	S		R	S	InhA MUT1
280	100307	R	R	S	S	S		R	S	KatG MUT1
294	580301	S	R	S	S	S		S	S	Not detected
304	30106	R	R	S	S	S		R	S	KatG MUT1
368	510107	S	R	S	S	S		S	S	Not detected
434	610604	S	R	S	S	S		R	S	InhA MUT1
473	330108	S	R	S	S	R		S	S	Not detected
479	30114	S	R	S	S	S		R	S	KatG MUT1
533	370116	R	R	S	S	S		R	S	KatG MUT1
550	360106	S	R	S	S	R		S	S	Not detected
591	440112	R	R	S	R	S		S	S	Not detected
597	490104	R	R	S	S	S		R	S	KatG MUT1
644	100201	R	R	S	S	S		R	S	KatG MUT1
677	440116	R	R	S	S	S		R	S	KatG MUT1
790	580310	S	R	S	S	S		S	S	Not detected
808	440120	S	R	S	S	S		R	S	KatG MUT1
809	320407	S	R	S	S	S		R	S	KatG MUT1
831	510125	S	R	S	S	S		R	S	KatG MUT1
837	600136	S	R	S	S	S		R	S	KatG MUT1
891	440121	S	R	S	S	S		R	S	KatG MUT1
893	120603	R	R	S	S	S		R	S	KatG MUT1
912	510131	S	R	S	S	S		R	S	KatG MUT1
930	100316	S	R	S	S	S		R	S	KatG MUT1
977	230112	S	R	S	S	S		S	S	Not detected
1038	480205	S	R	S	S	S		R	S	KatG MUT1
1055	10212	R	R	S	S	S		R	S	KatG MUT1
1136	30309	R	R	S	S	S		R	S	KatG MUT1
1160	30425	R	R	S	S	R		R	S	KatG MUT1
1186	100324	R	R	S	S	S		S	S	Not detected
1279	600142	S	R	S	S	S		R	S	InhA MUT1
1292	650111	S	R	S	S	S		S	S	Not detected
1303	330125	S	R	S	S	S		R	S	KatG MUT1
1311	20119	R	R	S	S	S		R	S	KatG MUT1
1314	140323	S	R	S	S	S		S	S	Not detected
1316	330401	R	R	S	S	R		R	S	KatG MUT1
1346	100328	R	R	S	S	S		R	S	KatG MUT1
1403	450216	S	R	S	S	S		R	S	KatG MUT1
1453	450222	S	R	S	S	S		R	S	KatG MUT1
1560	230223	S	R	S	S	S		R	S	KatG MUT1
1915	230215	S	R	S	S	S		S	S	Not detected
1941	320204	R	R	S	S	S		R	S	KatG MUT1
1950	230218	S	R	S	S	S		S	S	Not detected
2105	170361	S	R	S	S	S		R	S	KatG MUT1
2125	640209	R	R	S	S	R		R	R	KatG MUT1
2157	420109	R	R	S	R	S		S	S	Not detected
2202	130203	R	R	S	S	S		R	S	KatG MUT1
2316	90203	R	R	S	R	R		R	S	KatG MUT1
2325	90301	R	R	S	S	S		R	S	KatG MUT1
2330	90107	R	R	S	R	R		R	S	KatG MUT1
2367	80229	R	R	S	S	S		R	S	KatG MUT1
2371	90118	S	R	S	R	S		R	S	KatG MUT1
2382	80401	S	R	S	S	S		R	S	KatG MUT1
2506	360118	S	R	S	S	S		R	S	KatG MUT1
2612	200131	S	R	S	S	S		R	S	KatG MUT1
2616	180304	R	R	S	S	S		R	S	InhA MUT1
2631	340210	R	R	S	S	S		R	S	KatG MUT1
2685	430205	S	R	S	S	S		S	S	Not detected
2725	310205	S	R	S	S	S		R	S	KatG MUT1

## Sheet: INH Susceptible
USIN1_DST	TubeNo	Barcode No	Pheno_DST STM	Pheno_DST INH	Pheno_DST RIF	Pheno_DST EMB	Pheno_DST PZA		LPA_RIF	LPA_INH
330103	15	330103	S	S	S	S	Not done		S	S
510204	148	510204	S	S	S	S	S		S	S
550302	207	550302	S	S	S	S	S		S	S
650202	233	650202	S	S	S	S	S		S	S
30302.	277	30302	S	S	S	S	S		S	S
510209	316	510209	S	S	S	S	S		S	S
440107	324	440107	S	S	S	S	S		S	S
30108.	326	30108	S	S	S	S	S		S	S
	338	560113	S	S	S	S	S		S	S
140304	358	140304	S	S	S	S	S		S	S
400105	402	400105	S	S	S	S	S		S	S
560115	419	560115	S	S	S	S	S		S	S
460130	445	460130	S	S	S	S	S		S	S
500115	474	500115	S	S	S	S	S		S	S
10309.	492	10309	S	S	S	S	S		S	S
140206	493	140206	S	S	S	S	S		S	S
100313	535	100313	S	S	S	S	S		S	S
650208	571	650208	S	S	S	S	S		S	S
30115.	573	30115	S	S	S	S	S		S	S
600123	626	600123	S	S	S	S	S		S	S
570205	709	570205	S	S	S	S	S		S	S
510119	734	510119	S	S	S	S	S		S	S
600128	740	600128	S	S	S	S	S		S	S
230108	743	230108	S	S	S	S	S		S	S
580208	749	580208	S	S	S	S	S		S	S
120705	780	120705	S	S	S	S	S		S	S
660210	800	660210	S	S	S	S	S		S	S
460142	854	460142	S	S	S	S	S		S	S
510127	861	510127	S	S	S	S	S		S	S
650107	998	650107	S	S	S	S	S		S	S
490110	1034	490110	S	S	S	S	S		S	S
110418	1084	110418	S	S	S	S	S		S	S
160131	1123	160131	S	S	S	S	S		S	S
600141	1135	600141	S	S	S	S	S		S	S
540520	1145	540520	S	S	S	S	S		S	S
530124	1195	530124	S	S	S	S	S		S	S
30127.	1215	30127	S	S	S	S	S		S	S
660219	1323	660219	S	S	S	S	S		S	S
270217	1331	270217	S	S	S	S	S		S	S
650232	1502	650232	S	S	S	S	Not done		S	S

## Sheet: MDR-TB phenotypes
Tube No	Barcode No	LPA_ISO	LPA_RIF	LPA INH resistance conferring mutations
57	600104	R	R	KatG MUT1
78	560109	R	R	KatG MUT1
195	280206	R	R	KatG MUT1
285	30202	R	R	KatG MUT1
308	620302	R	R	KatG MUT1
384	510108	R	R	KatG MUT1
386	660204	R	S	KatG MUT1
414	490103	R	R	KatG MUT1
585	580207	R	R	KatG MUT1
602	30212	R	R	KatG MUT1
741	600129	R	R	KatG MUT1
747	550407	S	R	Not Detected
793	610304	R	S	KatG MUT1
824	610203	R	S	KatG MUT1
851	650214	R	R	KatG MUT1
857	10402	S	R	Not Detected
928	650303	R	R	KatG MUT1
946	600140	R	R	KatG MUT1
1002	580406	R	R	KatG MUT1
1037	480106	R	R	KatG MUT1
1066	30422	R	S	KatG MUT1
1158	590225	R	R	KatG MUT1
1161	30310	R	R	KatG MUT1 and InhA MUT1
1399	440142	R	R	KatG MUT1
1406	20126	R	R	KatG MUT1
1547	140213	R	R	KatG MUT1
2263	150318	R	R	KatG MUT1
2269	170322	R	R	KatG MUT1
2271	170348	R	R	KatG MUT1
2283	250136	R	R	KatG MUT1
2298	90103	R	R	KatG MUT1
2451	40107	R	R	KatG MUT1
2581	200126	R	R	KatG MUT1
2729	200129	R	R	KatG MUT1
2730	200130	R	R	KatG MUT1
